# Supplementary material for: Imidazoquinoline Derivatives as Potential Inhibitors of InhA Enzyme and Mycobacterium tuberculosis
Source: Molecules. 2024 Jun 27;29(13):3076. doi: 10.3390/molecules29133076 (PMC11243711; doi:10.3390/molecules29133076)
Supplement: Supplementary file 1 [file molecules-29-03076-s001.zip]

Archive with 1 entries (1 files):
- molecules-3081219-supplementary.pdf
